# Supplementary material for: Alterations of mucosa-attached microbiome and epithelial cell numbers in the cystic fibrosis small intestine with implications for intestinal disease
Source: Sci Rep. 2022 Apr 21;12:6593. doi: 10.1038/s41598-022-10328-3 (PMC9023491; doi:10.1038/s41598-022-10328-3)
Supplement: Supplementary file 2 — Supplementary Tables. [file 41598_2022_10328_MOESM2_ESM.xlsx]

## Sheet: Supplementary Table S1
Supplementary Table S1. Alpha diversity statistics for CFTR-null, F508del, and WT mice using Kruskal Wallis test with Benjamin-Hochberg multiple test correction (q-values < 0.05 displayed ). NS; Not significant.
		Shannon		Pielous evenness		Observed ASVs		Faiths Phylogenetic Diversity (PD)
Pairwise group comparison		H value	Q-value	H value	Q-value	H value	Q-value	H value	Q-value
CFTR-null mice (Group 1) (n=12)
CFTR-null	WT	NS	NS	3.97297	0.0462361	11.1471	0.000842	10.4144	0.00125035
CFTR-null Duodenum	WT Duodenum	8.30769	0.0194559	8.30769	0.0118433	NS		NS
CFTR-null Jejunum	WT Jejunum	NS		NS		6.5641	0.0222978	7.41026	0.0349482
CFTR-null Ileum	WT Ileum	NS		NS		8.30769	0.0222978	5.76923	0.0349482
CFTR-null mice (Group 2) (n=12)
CFTR-null	WT	NS		NS		18.7192	4.54348e-05	15.6842	0.000224543
CFTR-null Duodenum	WT Duodenum	NS		NS		NS		NS
CFTR-null Jejunum	WT Jejunum	NS		NS		9.62115	0.017933	9.6	0.0191228
CFTR-null Ileum	WT Ileum	NS		NS		7.36735	0.0232466	4.59184	0.0817716
F508del-mutant mice (n=12)
F508del-mutant	WT	NS		NS		NS		NS
F508del-mutant duodenum	WT duodenum	NS		NS		NS		NS
F508del-mutant jejunum	WT jejunum	NS		NS		NS		NS
F508del-mutant ileum	WT ileum	NS		NS		NS		NS

## Sheet: Supplementary Table S2
Supplementary Table S2. Linear mixed regression (LME) results of the change in alpha diversity throughout the small intestine, using gut region as a continuous variable (duodenum, jejunum, ileum) and mouseID as a random effect.
CFTR-null mice (Group 1 ) (n=12)
CFTR genotype	Shannon					Pielous evenness					Observed ASVs					Faiths Phylogenetic Diversity (PD)
	Variable	Coeficcient	SE	Z-score	P value	Variable	Coeficcient	SE	Z-score	P value	Variable	Coeficcient	SE	Z-score	P value	Variable	Coeficcient	SE	Z-score	P value
WT	Gut region	1.332	0.258	5.17	<0.001	Gut region	0.172	0.034	5.113	<0.001	Gut region	11.083	9.358	1.184	0.236	Gut region	0.319	0.395	0.807	0.42
CFTR-null	Gut region	-0.375	0.097	-3.856	<0.001	Gut region	-0.025	0.012	-2.074	0.038	Gut region	-30.583	8.815	-3.469	0.001	Gut region	-1.502	0.528	-2.842	0.004
CFTR-null mice (Group 2) (n=12)
CFTR genotype	Shannon					Pielous evenness					Observed ASVs					Faiths Phylogenetic Diversity (PD)
	Variable	Coeficcient	SE	Z-score	P value	Variable	Coeficcient	SE	Z-score	P value	Variable	Coeficcient	SE	Z-score	P value	Variable	Coeficcient	SE	Z-score	P value
WT	Gut region	-0.08	0.144	-0.559	0.576	Gut region	-0.009	0.019	-0.445	0.656	Gut region	-2.667	5.481	-0.487	0.627	Gut region	-0.225	0.392	-0.574	0.566
CFTR-null	Gut region	-0.284	0.12	-2.371	0.018	Gut region	-0.025	0.017	-1.455	0.146	Gut region	-8.765	4.878	-1.797	0.072	Gut region	-0.68	0.517	-1.314	0.189

## Sheet: Supplementary Table S3
Supplementary Table S3. Pairwise Analysis of Similarity (ANOSIM) results using unweighted, weighted Unifrac, Bray Curtis and Jaccard beta diversity matrices of the gut microbiome of CFTR-null, F508del-mutant and wildtype mice.
ANOSIM
		Quantitative/Structure				Qualitative/Composition
		Weighted Unifrac		Bray-Curtis		Jaccard dissimilarity		Unweighted Unifrac
Pairwise group comparison		R-value	Q-value	R-value	Q-value	R-value	Q-value	R-value	Q-value
CFTR-null mice (Group 1) (n=12)
CFTR-KO	WT	0.241064	0.001	0.191913	0.001	0.6145	0.001	0.552267	0.001
CF Duodenum	WT Duodenum	0.97963	0.01125	0.905556	0.015	0.362037	0.0433333	0.248148	0.0566667
CF Jejunum	WT Jejunum	NS		NS		0.672222	0.009375	0.753704	0.01
CF Ileum	WT Ileum	0.207407	0.099375	0.201852	0.03	0.696296	0.009375	0.590741	0.015
CFTR-null mice (Group 2) (n=12)
CFTR-KO	WT	0.126801	0.012	0.215522	0.003	0.502192	0.0015	0.381438	0.003
CF Duodenum	WT Duodenum	NS		NS		0.348387	0.0266	NS
CF Jejunum	WT Jejunum	NS		NS		0.752632	0.00430769	0.659211	0.00466667
CF Ileum	WT Ileum	NS		0.260582	0.042	0.614418	0.00430769	0.383598	0.018
F508del-mutant mice (n=12)
F508del-mutant	WT	0.18975	0.004	0.332515	0.001	0.189937	0.003	0.192966	0.003
F508del-mutant duodenum	WT duodenum	NS		NS		NS		NS
F508del-mutant jejunum	WT jejunum	NS		NS		NS		NS
F508del-mutant ileum	WT ileum	NS		NS		NS		NS

## Sheet: Supplementary Table S4
Supplementary Table S4: Relative abundance of Maaslin2-identified differentialy abundant taxonomic groups in the intestinal mucosa-attached microbiome of CFTR-null and WT mice from group 1 samples (Hannover Medical School) (FDR-corrected P values). Superscript letters with a star (*) denote significance (P < 0.05) between categories, those taxa nearing significance (0.05-0.15 have letter but no s…
	CFTR-null (relative abundance %)				WT (relative abundance %)
Summarised taxonomic levels	All samples	Duodenum	Jejunum	Ileum	All samples	Jejunum	Ileum
Phylum	CFTR-null (All)	CFTR-null (Duo)	CFTR-null (Jej)	CFTR-null (Ile)	WT (All)	WT (Jej)	WT (Ile)
Actinobacteria	6.71a*	3.89892	6.95c	9.29417	1.01a*	0.85c	1.17018
Bacteroidetes	5.79a	7.68075	5.60793	4.09525	15.62a	10.8261	20.4073
Deferribacteres	0	0.0105575	0.00139262	0.00228505	0.0738053	0.0248155	0.122795
Proteobacteria	6.49157	10.7857	3.59565	5.09336	3.5619	2.1249	4.9989
Firmicutes	80.04	76.5602	82.7921	80.7813	78.3303	85.0797	71.5808
Tenericutes	0.27a*	0.55	0.02c*	0.234767	1.39a*	1.09c*	1.68978
Verrucomicrobia	0.67a	0.472094	1.03337	0.490047	0a	0	0.00392771
Class	CFTR-null (All)	CFTR-null (Duo)	CFTR-null (Jej)	CFTR-null (Ile)	WT (All)	WT (Jej)	WT (Ile)
Actinobacteria	5.92a*	2.72369	6.40c	8.63	0.03a*	0.02c	0.04
Bacteroidia	5.79a	7.67385	5.60687	4.09293	15.61a	10.8164	20.4037
Bacilli	67.74	58.363	74.4711	70.3826	67.8469	81.7311	53.9627
Clostridia	10.9246	16.0892	7.50772	9.17681	10.4365	3.3177	17.5554
Erysipelotrichi	1.38a*	2.10799	0.813272	1.22186	0.05a*	0.0308974	0.0627051
Alphaproteobacteria	1.52321	4.25277	0.101958	0.214889	1.17906	0.172144	2.18597
Betaproteobacteria	3.49a*	4.9101	2.83127	2.73931	1.04a*	0.781853	1.30623
Deltaproteobacteria	0.11a*	0.160999	0.12c	0.0415672	0.78a*	0.77c	0.777575
Epsilonproteobacteria	0.10a*	0.195277	0.0267972	0.0911313	0.33a*	0.254229	0.408351
Gammaproteobacteria	1.26a*	1.26656	0.51c	2.00647	0.23a*	0.14c	0.320772
Mollicutes	0.27a*	0.55	0.02c*	0.234767	1.39a*	1.09c*	1.68978
Verrucomicrobiae	0.67a	0.472094	1.03337	0.490047	0a	0	0.00392771
Order	CFTR-null (All)	CFTR-null (Duo)	CFTR-null (Jej)	CFTR-null (Ile)	WT (All)	WT (Jej)	WT (Ile)
Bifidobacteriales	5.90a*	2.68834	6.39c	8.62d	0.01a*	0.01c	0.02d
Bacteroidales	5.79a	7.67385	5.60687	4.09293	15.61a	10.8164	20.4037
Bacillales	7.9335	6.52188	7.06323	10.2154	3.15623	3.61536	2.6971
Lactobacillales	57.2004	51.6331	65.7319	54.2362	64.5378	78.0464	51.0291
Turicibacterales	2.6049	0.207698	1.67604	5.93097	0.152674	0.0687982	0.236549
Clostridiales	10.9246	16.0892	7.50772	9.17681	10.4365	3.3177	17.5554
Erysipelotrichales	1.38a*	2.10799	0.813272	1.22186	0.05a*	0.0308974	0.0627051
Rhizobiales	0.886135	2.49523	0.0397089	0.123464	0.629902	0.0549033	1.2049
Sphingomonadales	0.612342	1.7109	0.0501856	0.0759436	0.0630646	0.048977	0.921767
Burkholderiales	3.48a*	4.89485	2.83004	2.72985	2.78a*	0.778623	1.28916
Enterobacteriales	0.97a*	0.479041	0.485928	1.95116	1.22a*	0.0754994	0.0741065
Mycoplasmatales	0.26a*	0.53	0.01c	0.234381	0.12a*	1.09c	1.68459
Verrucomicrobiales	0.66517	0.472094	1.03337	0.490047	0.761709	0	0.00392771
Desulfovibrionales	0.11a*	0.160999	0.122129	0.0415672	0.08a*	0.774115	0.777575
Campylobacterales	0.10a*	0.195277	0.03c	0.0911313	0.06a*	0.25c	0.408351
Family	CFTR-null (All)	CFTR-null (Duo)	CFTR-null (Jej)	CFTR-null (Ile)	WT (All)	WT (Jej)	WT (Ile)
Bifidobacteriaceae	5.90a*	2.68834	6.39c	8.62353	0.01a*	0.01c	0.018997
S24-7/Muribaculaceae	5.41a	7.16567	5.36901	3.68593	15.31a	10.5751	20.0459
Planococcaceae	3.60578	4.91947	3.27295	2.62493	0.640106	0.86298	0.417233
Staphylococcaceae	4.31083	1.57152	3.77931	7.58164	2.4906	2.71974	2.26146
Lactobacillaceae	56.8564	51.1385	65.402	54.0286	64.1931	77.4907	50.8955
Turicibacteraceae	2.6049	0.207698	1.68	5.93097	0.152674	0.07	0.236549
Clostridiaceae	0.937144	0.811787	0.274032	1.72561	0.0102629	0	0.0205259
Lachnospiraceae	5.66961	9.40975	4.79456	2.8045	3.72842	1.43854	6.01831
Peptostreptococcaceae	2.89a*	2.27028	2.1859	4.20d	0.03a*	0.0165994	0.04d
Erysipelotrichaceae	1.38a*	2.10799	0.813272	1.22186	0.05a*	0.0308974	0.0627051
Beijerinckiaceae	0.211847	0.584703	0.00991128	0.0409281	0.168151	0.0183879	0.317914
Bradyrhizobiaceae	0.461629	1.28903	0.0251783	0.0706821	0.410993	0.0315108	0.790476
Methylobacteriaceae	0.212211	0.620479	0.00461929	0.0115351	0.0495793	0.0039828	0.0951758
Sphingomonadaceae	0.612342	1.7109	0.0501856	0.0759436	0.485372	0.048977	0.921767
Alcaligenaceae	2.22a*	1.90022	2.61158	2.14365	0.35a*	0.40336	0.286663
Comamonadaceae	1.15218	2.71231	0.201994	0.542227	0.607309	0.34681	0.867809
Enterobacteriaceae	0.97a*	0.479041	0.49c	1.95116	0.07a*	0.08c	0.0741065
Mycoplasmataceae	0.26a*	0.53	0.01c	0.234381	1.38a*	1.09c	1.68459
Verrucomicrobiaceae	0.67a	0.472094	1.03337	0.490047	0a	0	0.00392771
Desulfovibrionaceae	0.11a*	0.160999	0.12c	0.0415672	0.78a*	0.77c	0.777575
Helicobacteraceae	0.10a*	0.195277	0.03c	0.0911313	0.33a*	0.25c	0.408351
Clostridiales.f__	0.327459	0.799752	0.05c	0.13601	3.73	0.90c	6.56252
Genus	CFTR-null (All)	CFTR-null (Duo)	CFTR-null (Jej)	CFTR-null (Ile)	WT (All)	WT (Jej)	WT (Ile)
Bifidobacterium	5.90a*	2.68834	6.39c	8.62353	0.01a*	0.01c	0.018997
S24-7	5.41a	7.16567	5.36901	3.68593	15.31a	10.5751	20.0459
Sporosarcina	3.60578	4.91947	3.27295	2.62493	0.640106	0.86298	0.417233
Jeotgalicoccus	3.3343	1.31541	3.29051	5.39698	2.11944	2.25622	1.98266
Staphylococcus	0.976526	0.256112	0.488806	2.18466	0.371155	0.463512	0.278799
Lactobacillus	56.8562	51.1385	65.402	54.028	64.1931	77.4907	50.8955
Turicibacter	2.6049	0.207698	1.67604	5.93097	0.152674	0.0687982	0.236549
Clostridium	0.93a	0.805075	0.274032	1.72561	0.01a	0	0.0110829
Blautia	4.33a	6.89102	3.88151	2.22294	0.02a	0.0276068	0.0194992
[Ruminococcus]	0.37a	0.605464	0.279603	0.214601	0.83a	0.375407	1.2936
Allobaculum	0.86a	1.10416	0.435299	1.05115	0.01a	0.00385752	0.017414
Beijerinckia	0.211847	0.584703	0.00991128	0.0409281	0.168151	0.0183879	0.317914
Bradyrhizobium	0.458035	1.27905	0.0246107	0.0704429	0.410046	0.0296164	0.790476
Sphingomonas	0.612342	1.7109	0.0501856	0.0759436	0.485372	0.048977	0.921767
Sutterella	2.22a*	1.90022	2.61c	2.14365	0.35a*	0.40c	0.286663
Desulfovibrio	0.10a*	0.136827	0.114492	0.0387319	0.74a*	0.757117	0.728439
Akkermansia	0.67a	0.472094	1.03337	0.490047	0a	0	0.00392771
Adlercreutzia	0.12a*	0.208465	0.0781552	0.0731723	0.45a*	0.4698	0.438777
Enterobacteriaceae;	0.97a*	0.479041	0.49c	1.95116	0.07a*	0.08c	0.0741065
Coprococcus	0.30a	0.420005	0.310563	0.180719	0.08a	0.0517723	0.102294
Oscillospira	0.10a	0.228914	0.0119754	0.0571631	0.56a	0.236228	0.89131
ASV ID	CFTR-null (All)	CFTR-null (Duo)	CFTR-null (Jej)	CFTR-null (Ile)	WT (All)	WT (Jej)	WT (Ile)	Greengenes taxonomic ID	Highest BLAST sequence identity match	ASV #
80ee6499254f7f163b9c7221921fbeb6	0.05a*	0.09	0c*	0.04d	0.87a*	1.08c*	0.66d	f__Mycoplasmataceae	No match > 90%	1
d9c9cea151a7b25f7f8174554629932b	0.97a*	0.479041	0.479655	1.93972	0.07a*	0.0754994	0.0719231	f__Enterobacteriaceae	100% ID to multiple Escherichia sp. (inc E. coli)	2
aa23f108240eff6336d3fdb40b0b539a	0.66517	0.472094	1.03337	0.490047	0	0	0.00392771	g__Akkermansia	100% ID to Akkermansia muciniphila	3
13761855bcf59bda2c61f064617c3900	5.12a*	2.10609	5.62777	7.61637	0a*	0.00469209	0.00415139	g__Bifidobacterium	100% ID to Bifidobacterium pseudolongum & choerinum	4
c2b2f3f4e58faf7728cd74cb5cecf9c7	0.783805	0.582247	0.762004	1.00716	0.0104	0.00595447	0.0148456	g__Bifidobacterium	100% ID to Bifidobacterium thermophilum & animalis	5
26998823b6e403481cc0e9fa6d7342a9	0.68	1.20244	0.61197	0.216687	0.0104	0.0128854	0.00641218	g__Blautia	100% ID to Blautia caecimuris	6
308b23dc29a378b79cf08cae9cc1c933	3.26086	5.10008	2.86216	1.82032	0.0104	0.00917028	0.00871251	g__Blautia	100% ID to Blautia wexlerae	7
820058530843ef157588fef3f8aca37c	0.858438	0.738714	0.2577	1.5789	0	0	0	g__Clostridium	100% ID to Clostridium perfringens	8
677fcb72fa9281a89bc23a07c4e193e5	0.79363	1.01612	0.401659	0.963116	0.0104	0.00385752	0.0139931	g__Allobaculum	100% ID to Faecalibacterium rodentium	9
7b13081f8ba6c4299cb40b3b3c68bef2	12.1719	10.513	16.6568	9.34603	16.858	22.2883	11.4277	g__Lactobacillus	100% ID to Lactobacillus intestinalis strains	10
77b046b2f1815613de30ac6bf9053eab	0.37	0.741363	0.26	0.10529	0	0	0.000660227	g__[Eubacterium]	100% ID to Longicatena caecimuris	11
8dc8fddc114118e90f261104e5bcf6d3	0.120915	0.156453	0.091956	0.114337	0	0.00675206	0.00309474	g__Enterococcus	100% ID to multiple Enterococcus sp.	12
8292144c346368a36775965e73f7b5e4	3.3343	1.31541	3.29051	5.39698	2.11944	2.25622	1.98266	g__Jeotgalicoccus	100% ID to multiple Jeotgalicoccus sp.	13
05515cc43c06f018a5f05687988dcc0a	9.89072	5.80749	8.70122	15.1635	6.97007	8.57827	5.36186	g__Lactobacillus	100% ID to multiple Lactobacillus sp.	14
ba9daca3e844f704ec43c6fd9e3ccc3c	12.1734	12.8556	12.9995	10.6649	14.4242	15.5121	13.3363	g__Lactobacillus	100% ID to multiple Lactobacillus sp.	15
9d2dfc6e2edc4d879ff7917fb66b2bb2	10.4319	10.2605	13.0821	7.95316	12.0172	13.5171	10.5173	g__Lactobacillus	100% ID to multiple Lactobacillus sp.	16
5f8856e552bab8fab762c733b321afb0	0.938847	0.16403	0.480248	2.17226	0.344116	0.438109	0.250122	g__Staphylococcus	100% ID to multiple Staphylococcus sp.	17
1ef180058be74c32e484a60c4528dbcb	2.28a*	1.73962	1.86965	3.22	0.03a*	0.0165994	0.04	f__Peptostreptococcaceae	100% ID to Romboutsia timonensis	18
d58053310c62ff21ba2642efd46c4a27	0.000733158	0.00219947	0	0	0.0351985	0.00531341	0.07	f__Lachnospiraceae	93.2% ID to [Clostridium] scindens	19
90ba47cbc7229d871888861f6f167873	1.59a*	1.3507	1.89239	1.53623	0.24a*	0.284099	0.192537	g__Sutterella	93.2% ID to Parasutterella excrementihominis	20
71b2cb3ce6be1b5d22f7cf46d53be71a	0.63a*	0.549517	0.719188	0.60742	0.11a*	0.11926	0.0941261	g__Sutterella	93.2% ID to Parasutterella excrementihominis	21
9568520e4598b554fccec21a274fde88	0.0115785	0.0347356	0	0	0.0487953	0.0287175	0.07	f__Lachnospiraceae	95.5% ID to Kineothrix alysoides	22
1c36c122eee8ddf19892b53d79884541	0.0854042	0.12164	0.102307	0.0322661	0.740738	0.754358	0.727118	g__Desulfovibrio	95.9% ID to Desulfovibrio	23
e973075dd65284ce77839fe35d9f750d	0.000692767	0.0020783	0	0	0.0184459	0.00112996	0.04	g__Ruminococcus	96.8% ID to Neglecta timonensis	24
161ef86d3f824b87921a9c8f98862497	0.00155509	0.00466527	0	0	0.00867939	0.00505354	0.01	g__Oscillospira	97.3% ID to Intestinimonas butyriciproducens	25
73864db5c67ae5a2294b1cc9b2c90aa5	3.22896	4.40754	2.93376	2.34557	0.573945	0.762551	0.38534	g__Sporosarcina	97.7% ID to Sporosarcina pasteurii & terrae	26
bebc14acbec727290cb2ca75c708288e	2.6049	0.207698	1.67604	5.93097	0.152674	0.0687982	0.236549	g__Turicibacter	98.2% ID to Turicibacter sanguinis	27
8540b02c51df311ba2cb6011292d7f61	1.48692	1.43672	1.96893	1.05511	1.78603	2.32652	1.24555	g__Lactobacillus	99.1% ID to multiple Lactobacillus sp.	28
4c765adfb904f5b85f13021ab18b986e	2.05961	1.1547	1.84568	3.17846	1.37031	1.78637	0.95425	g__Lactobacillus	99.6% ID to multiple Lactobacillus sp.	29
7cd00cb3757b919c262113d3ad1a70bc	1.62623	1.68858	2.04903	1.14109	2.0852	2.66358	1.50683	g__Lactobacillus	99.6% ID to multiple Lactobacillus sp.	30
98150f5632434540abc44eebab26a85c	1.02822	1.16285	1.00943	0.912384	0.926371	1.08371	0.769032	g__Lactobacillus	99.6% ID to multiple Lactobacillus sp.	31
ebe1b516744994b818a93b32ad06ba17	1.15242	1.34873	1.07548	1.03304	1.0507	1.27744	0.823961	g__Lactobacillus	99.6% ID to multiple Lactobacillus sp.	32
ee59210015ad4f73ffbfd2cf24a72bc6	4.26465	4.4493	5.40023	2.94442	5.94042	7.79413	4.08671	g__Lactobacillus	99.6% ID to multiple Lactobacillus sp.	33
37cd09201d484fce37e0a0b9dc504145	0.545741	0.430831	0.580882	0.62551	0.744949	0.642963	0.846935	g__Lactobacillus	99.6% ID to multiple Lactobacillus sp.	34
833ae189dac08c4fad3e85308b1dcb7b	0.18	0.122098	0.13847	0.286589	0	0	0	f__Peptostreptococcaceae	99.6% ID to Romboutsia timonensis	35
8052d8afb00bfe41e391b35ab5761670	0.334848	0.282119	0.0801481	0.642276	0	0	0	g__[Clostridium]	100% ID to Paeniclostridium sordellii (previously Clostridium sordellii)	36
0595dd5565c260f4df0acdd08e7b092f	0.23a	0.234723	0.224609	0.221908	0.91a	0.681635	1.14772	f__S24-7	No match > 90%	37

## Sheet: Supplementary Table S5
Supplementary Table S5: Relative abundance of Maaslin2-identified differentialy abundant taxonomic groups in the intestinal mucosa-attached microbiome of CFTR-null and WT mice from group 2 samples (Erasmus MC University Medical Center) (FDR-corrected P values). Superscript letters with a star (*) denote significance (P < 0.05) between categories, those taxa nearing significance (0.05-0.15 have le…
	CFTR-null (relative abundance %)				WT (relative abundance %)				Faecal samples
Summarised taxonomic levels	All samples	Duodenum	Jejunum	Ileum	All samples	Duodenum	Jejunum	Ileum	CFTR-null	WT
Phylum	CFTR-null (All)	CFTR-null (Duo)	CFTR-null (Jej)	CFTR-null (Ile)	WT (All)	WT (Duo)	WT (Jej)	WT (Ile)	CFTR-null	WT
Bacteroidetes	3.82924	2.07	4.16605	4.27384	9.98018	7.66243	11.7715	10.5066	19.2843	35.84
Proteobacteria	26.04a	13.81	28.0147	29.66f	8.20a	11.6467	6.92859	6.02f	8.48454	3.30928
Verrucomicrobia	0.177433	0.38	0.036809	0.0234892	6.31544	4.4138	6.81613	7.71641	0.0501348	3.47314
Actinobacteria	0.11a*	0.16	0.03	0.08f*	0.74a*	1.03162	0.66	0.54f*	0.0915564	0.36
Class	CFTR-null (All)	CFTR-null (Duo)	CFTR-null (Jej)	CFTR-null (Ile)	WT (All)	WT (Duo)	WT (Jej)	WT (Ile)	CFTR-null	WT
Bacteroidia	3.82601	2.41	4.16605	4.26748	9.95954	7.62085	11.7559	10.5019	19.2843	35.8351
Bacilli	59.7382	49.01	60.12	60.128	56.9669	63.2823	55.18	52.4341	51.7395	22.2112
Clostridia	7.19915	9.2	6.27898	4.9231	17.1054	11.2502	17.9141	22.1518	16.4267	33.1585
Erysipelotrichi	2.88855	5.94	1.35	0.890158	0.641243	0.621784	0.68	0.619316	3.92324	0.54
Betaproteobacteria	0.25a*	0.38	0.08e*	0.24f*	1.94a*	2.17419	1.93e*	1.71f*	0.219101	0.407733
Gammaproteobacteria	25.64a	15.63	27.73e	29.30f	5.88a	8.77975	4.69e	4.16f	7.8547	0.02
Verrucomicrobiae	0.177433	0.44	0.036809	0.0234892	6.31544	4.4138	6.81613	7.71641	0.0501348	3.47314
Coriobacteriia	0.01a*	0.03	0.01e*	0f*	0.48a*	0.676976	0.31e*	0.46f*	0.0915564	0.36105
Order	CFTR-null (All)	CFTR-null (Duo)	CFTR-null (Jej)	CFTR-null (Ile)	WT (All)	WT (Duo)	WT (Jej)	WT (Ile)	CFTR-null	WT
Bacteroidales	3.82601	2.41	4.16605	4.26748	9.95954	7.62085	11.7559	10.5019	19.2843	35.8351
Lactobacillales	59.5791	48.66	60.0809	60.0645	46.8	54.6339	47.1656	38.625	51.702	17.9028
Turicibacterales	0.0666411	0.14	0.0323523	0.0184138	9.9497	8.2378	7.83398	13.7773	0.0341888	4.30839
Clostridiales	7.19915	9.2	6.27898	4.9231	17.1054	11.2502	17.9141	22.1518	16.4267	33.1585
Erysipelotrichales	2.88855	5.94	1.35	0.890158	0.641243	0.621784	0.682627	0.619316	3.92324	0.540993
Burkholderiales	0.24a*	0.36	0.08e*	0.23f*	1.94a*	2.17188	1.93e*	1.71f*	0.219101	0.407733
Desulfovibrionales	0	0	0	0	0.0960696	0.148275	0.0518856	0.09	0.0433078	0.7
Campylobacterales	0.112427	0.05	0.19735	0.0726484	0.175106	0.366546	0.112567	0.0462053	0.367433	2.18594
Enterobacteriales	25.51a	15.5	27.64e	29.12f	5.51a	8.64466	3.88e	4.02f	7.84563	0.02
Pseudomonadales	0.12225	0.09	0.07987	0.17899	0.326143	0.0986192	0.749003	0.130806	0.0090721	0
Verrucomicrobiales	0.177433	0.44	0.036809	0.0234892	6.31544	4.4138	6.81613	7.71641	0.0501348	3.47314
Coriobacteriales	0.01a*	0.03	0.01e*	0f*	0.48a*	0.676976	0.31e*	0.46f*	0.0915564	0.36105
Family	CFTR-null (All)	CFTR-null (Duo)	CFTR-null (Jej)	CFTR-null (Ile)	WT (All)	WT (Duo)	WT (Jej)	WT (Ile)	CFTR-null	WT
Bacteroidaceae	3.3034	2.05	3.55805	3.75544	2.58085	2.3291	1.80101	3.61244	17.8489	32.1963
Porphyromonadaceae	0.513538	0.34	0.608006	0.509035	0.407584	0.341511	0.257895	0.623346	1.37476	3.38661
S24-7/Muribaculaceae	0.00522189	0.01	0	0.00300345	6.94717	4.90354	9.67489	6.26308	0.0185123	0
Enterococcaceae	6.39232	9.29	4.79979	4.02627	1.46608	1.4015	1.52138	1.47535	1.06952	0.0908238
Lactobacillaceae	53.0279	39.15	55.1268	55.9709	44.9126	52.8963	45.2017	36.6398	50.6187	17.7862
Turicibacteraceae	0.0666411	0.14	0.0323523	0.0184138	9.9497	8.2378	7.83398	13.7773	0.0341888	4.30839
Clostridiales	0.0168978	0.05	0	0	4.33	5.8111	3.21	3.97	0.00457538	6.08
Clostridiaceae	2.12334	3.07	1.73e*	1.22096	8.41072	0.103051	11.65e*	13.481	2.99502	0.164626
Lachnospiraceae	2.48544	3.47	1.79285	1.77463	2.76971	3.36769	2.09359	2.84784	9.28279	7.70844
Peptostreptococcaceae	2.32958	2.36	2.49675	1.74024	0.841269	0.722226	0.459269	1.34231	3.00046	0.271748
Ruminococcaceae	0.211745	0.16	0.263329	0.177687	0.168802	0.169766	0.215639	0.121002	1.12618	1.76746
Erysipelotrichaceae	2.88855	5.94	1.35	0.890158	0.641243	0.621784	0.682627	0.619316	3.92324	0.540993
Alcaligenaceae	0.10a	0.14	0.0480667	0.093888	1.49a	1.42697	1.59933	1.45323	0.219101	0.407733
Helicobacteraceae	0.112427	0.05	0.19735	0.0726484	0.175106	0.366546	0.112567	0.0462053	0.367433	2.18594
Enterobacteriaceae	25.5064	15.5	27.6449	29.1215	5.51	8.64466	3.87593	4.02107	7.84563	0.02
Verrucomicrobiaceae	0.177433	0.44	0.036809	0.0234892	6.31544	4.4138	6.81613	7.71641	0.0501348	3.47314
Coriobacteriaceae	0.01a*	0.03	0.01	0	0.48a*	0.676976	0.31	0.46	0.0915564	0.36105
Desulfovibrionaceae	0	0	0	0	0.0960696	0.148275	0.0518856	0.09	0.0433078	0.695898
Genus	CFTR-null (All)	CFTR-null (Duo)	CFTR-null (Jej)	CFTR-null (Ile)	WT (All)	WT (Duo)	WT (Jej)	WT (Ile)	CFTR-null	WT
Adlercreutzia	0.01a*	0.02	0.01e*	0f*	0.38a*	0.550134	0.25e*	0.33f*	0.0549791	0.292926
Bacteroides	3.3034	2.05	3.55805	3.75544	2.58085	2.3291	1.80101	3.61244	17.8489	32.1963
Parabacteroides	0.513538	0.34	0.608006	0.509035	0.407584	0.341511	0.257895	0.623346	1.37476	3.38661
S24-7;g__	0.00522189	0.01	0	0.00300345	6.94717	4.90354	9.67489	6.26308	0.0185123	0
Enterococcus	6.39232	9.29	4.79979	4.02627	1.46608	1.4015	1.52138	1.47535	1.06952	0.0908238
Lactobacillus	53.0279	39.15	55.1268	55.9709	44.9126	52.8963	45.2017	36.6398	50.6187	17.7862
Streptococcus	0.158093	0.23	0.154388	0.065316	0.420757	0.327042	0.432972	0.502257	0.0138704	0.0251128
Turicibacter	0.0666411	0.14	0.0323523	0.02	9.9497	8.2378	7.83398	13.78	0.0341888	4.30839
Clostridiales;__;__	0.0168978	0.05	0	0	4.33	5.8111	3.21126	3.97	0.00457538	6.08
Clostridiales;f__;g__	0.00978151	0.03	0e*	0f	0.49	0.931451	0.19e*	0.35f	0.0114665	17.13
Candidatus Arthromitus	0.00198832	0.00220428	0	0.00269453	8.38189	0.0483093	11.6185	13.4789	0.0047888	0.164626
Clostridium	2.11023	3.04	1.72605	1.2142	0.0193943	0.0330451	0.0229526	0.00218521	2.99023	0
Lachnospiraceae;g__	2.08604	3.12	1.32471	1.4676	1.48352	1.75185	1.09564	1.60306	5.9746	3.68618
Blautia	0.350518	0.28	0.446064	0.26804	0.193783	0.157694	0.195528	0.228128	1.75276	0.1662
Coprococcus	0.00490586	0.01	0.00390268	0.00344238	0.0976566	0.163841	0.0557511	0.0733775	0.860189	0.755494
Dorea	0.0177971	0.02	0.0133793	0.0186119	0.237171	0.298057	0.153988	0.259466	0.0691992	0.202603
[Ruminococcus]	0.02a*	0.05	0e	0f*	0.65a*	0.849718	0.55e	0.56f*	0.00845198	0.985916
Peptostreptococcaceae;g__	2.32889	2.36	2.49675	1.7383	0.836106	0.714596	0.451409	1.34231	3.00046	0.271748
Oscillospira	0.178058	0.1	0.247283	0.152734	0.0907016	0.0601043	0.125095	0.0869058	0.80267	1.16157
Erysipelotrichaceae;g__	2.60277	5.34	1.25486	0.783945	0.237215	0.24225	0.226359	0.243036	3.84668	0.437946
Allobaculum	0.284295	0.6	0.0951482	0.106213	0.388221	0.356168	0.440346	0.36815	0.0765558	0.0577616
Sutterella	0.10a	0.14	0.05e	0.09f	1.49a	1.42697	1.60e	1.45f	0.219101	0.407733
Helicobacter	0.112427	0.05	0.19735	0.0726484	0.175106	0.366546	0.112567	0.0462053	0.367433	2.18594
Escherichia	24.71a	14.94	26.46e	28.61f	5.35a	8.31636	3.73e	4.00f	7.7927	0.02
Akkermansia	0.177433	0.44	0.036809	0.0234892	6.31544	4.4138	6.81613	7.71641	0.0501348	3.47314
Coriobacteriaceae;g__	0.00523237	0.01	0.000975669	0	0.11	0.126842	0.0552243	0.14	0.0365773	0.0681246
ASV ID	CFTR-null (All)	CFTR-null (Duo)	CFTR-null (Jej)	CFTR-null (Ile)	WT (All)	WT (Duo)	WT (Jej)	WT (Ile)	CFTR-null	WT	Greengenes taxonomic ID	Highest BLAST sequence identity match	ASV #
06529c55ca387e35a136a64a91029476	0.00247272	0	0.000764077	0.00158577	0.12	0.175342	0.0660904	0.103828	0.0108798	0.088052	Adlercreutzia	100% ID to multiple Enterorhabdus species	2
072438b2f911f541d5a0cabca12ce800	0.652414	1.12	0.484576	0.244556	0.04	0.0401491	0.026056	0.0662109	0.192255	0	Lactobacillus	L. reuteri cluster	4
09b13aea4d602631fbffa9c11411173b	0.86462	1.55	0.563338	0.333435	0.05	0.0696304	0.0442521	0.0344633	0.258673	0.00538915	Lactobacillus	L. reuteri cluster	5
1938019d1106fbb6fed3448e16bfa6df	2.30802	1.4	2.38256	2.76087	1.93118	1.76067	1.317	2.71586	8.28986	11.5844	Bacteroides	100% ID to Bacteroides intestinalis	6
1e20657ab92d64d89cb9c125033ed2ad	0.00993619	0.03	0	0.00127447	4.07	5.19143	3.13937	3.88765	0c	3.02c	Clostridiales	92% ID to [Clostridium] hylemonae	8
241cef13e7d37e26c39225295b897908	0.00523237	0.01	0.000975669	0	0.11	0.126842	0.0552243	0.14	0.0365773	0.0681246	Coriobacteriaceae	96% ID to Olsenella profusa	9
2bf1dfcdeca6629135f4014f138344ae	4.06257	1.18	5.78035	4.54826	0.0263698	0.0356884	0.0401602	0.00326084	2.82967	0	Lactobacillus	L. gasseri cluster	10
2c7b038906a39cd2cd85eebbab8d1d8c	0	0	0	0	3.41426	2.45162	4.64847	3.1427	0	0	S24-7	91% ID to Muribaculum	11
2d5f05c0f180b50f28a2cb89a59ba53a	0.766757	1.32	0.54802	0.304813	0.04	0.0640287	0.0360692	0.0110756	0.182179	0	Lactobacillus	L. reuteri cluster	12
3276839b9cc47239225496bcb74a38cd	0.00198832	0.00220428	0	0.00269453	8.36609	0.0483093	11.5961	13.4539	0.0047888	0.164626	Candidatus Arthromitus	No match > 90%	13
3983d6d7c44e4d3e558b19390370e7f8	2.86833	4.21	2.43187	1.4854	0.21	0.352148	0.158063	0.131115	1.01191	0.00956726	Lactobacillus	L. reuteri cluster	14
40223907784f29399d2a0cf51a200c2a	0.00696163	0.02	0	0	0.0718685	0.156663	0.03451	0.0244329	0	1.14326	Clostridiales	98% ID to Lachnoclostridium pacaense	15
40922b0bc9eb25fc8217ad7ca9646670	0	0	0	0	0.0373549	0.0676569	0.0130536	0.0313542	0c	1.15c	Lachnospiraceae	96% ID to Lachnoclostridium pacaense	16
40b5692970ed882b744ff728b6fc5a2d	0.405872	0.17	0.57584	0.400183	0	0	0	0	0.250371	0	Lactobacillus	L. reuteri cluster	17
470898a23922c52697fa32e0ce161d3c	5.7464	8.37	4.34761	3.5596	1.21393	1.25677	1.22061	1.1644	0.99c	0.09c	Enterococcus	100% to multiple Enterococcus sp.	19
475289e6ba5199faf0e99b2898fb65b2	0.00371713	0.01	0	0.000455167	0.00875796	0.0173498	0.0045753	0.00434878	0.40c*	4.54c*	Bacteroides;sovatus	100% ID to Bacteroides caecimuris	20
4f245f85bcf34ca7adf293a11cf8bbf4	2.59044	5.3	1.25486	0.783945	0.17272	0.165027	0.175914	0.177218	3.76c*	0c*	Erysipelotrichaceae	100% ID to Erysipelatoclostridium ramosum	21
554b143466ae69d8e4a2306d6c69ebc8	0.349288	0.28	0.446064	0.26804	0.102323	0.0488333	0.1276	0.130535	1.75c*	0.05c*	Blautia	100% to multiple Blautia sp.	22
56e556af7c67a73b1b58f3fd3aae3d5c	0.00577586	0.01	0.0039149	0	0.2	0.27789	0.145902	0.18	0.037005	0.149743	Adlercreutzia	100% ID to Enterorhabdus muris	23
5a663c3fed2cacc8e974f63edf13d676	0	0	0	0	0.538867	0.709918	0.348909	0.557774	0.00566511	0.653529	Lachnospiraceae	94% ID to Blautia sp.	24
5cd9648285c4cd674f4f90e68577a59e	0	0	0	0	0.135665	0.235324	0.0462803	0.125389	0c*	0.67c*	Clostridiales	92% ID to [Clostridium] scindens	25
65e4c4a04ec4835437446e9b5b8a787a	0.00106004	0	0	0.00300345	3.53291	2.45192	5.02642	3.12038	0	0	S24-7	91% ID to Muribaculum	27
66d5d32176dc67ca5d677fff17c9958b	0.0223769	0.05	0.00992218	0	0.239944	0.289645	0.145441	0.284747	0.110877	0.0841947	Lachnospiraceae	95% ID to Faecalicatena sp.	28
683f92a65e590ac1e0b0e95323b9c564	0.112427	0.05	0.19735	0.0726484	0.175106	0.366546	0.112567	0.0462053	0.37c*	2.19c*	Helicobacter;s	100% to Helicobacter ganmani	29
6f4d6a604bfab042c4f704b47af377b6	1.83476	2.94	1.09979	1.16215	0.302349	0.161833	0.343755	0.401458	3.38c	0.05c	Lachnospiraceae	99.5% ID to Robinsoniella sp.	31
748f7f058eb6561ac95f2438c00263bb	37.6964	26.44	37.4079	42.9572	39.3336	47.3997	39.6075	30.9937	40.07c*	15.10c*	Lactobacillus	L. apodemi cluster	32
76297c6b3fe1f7ef6a00d4bd148b59ed	0.0610852	0.12	0.0323523	0.0184138	9.33032	7.76857	7.39302	12.8294	0.0341888	4.01726	Turicibacter	98% ID to Turicibacter sanguinis	33
82509ff3c81aac0fb7c8c6c851869028	0.371925	0.6	0.236522	0.212772	0.122171	0.0806348	0.140118	0.145762	0.0392236	0	Enterococcus	99% ID to multiple Enterococcus sp.	35
8b66b049d7b41b11cdacf7b4b5f807fe	0	0	0	0	0.125077	0.330005	0.0135807	0.0316457	0	0.548947	Clostridiales	93% ID to Clostridium scindens/Ruminococcus gnavus	36
8fe0e58f6af07044466eab13369ec12e	1.26394	0.51	1.84372	1.22759	0	0	0	0	0.718442	0	Lactobacillus	L. reuteri cluster	37
9007e8c1a670171006a3040df8e946c5	0	0	0	0	0.00934454	0.0219237	0	0.00610996	0	6.45612	Clostridiales	95% ID to [Clostridium] asparagiforme and lavalense sp.	38
902a447f6ecad2909b440f417157776c	1.38645	1.94	1.19617	0.795795	0.0186659	0.0330451	0.0229526	0	2.112	0	Clostridium perfinogens	100% to Clostridium perfinogens	39
919b4dfbc35c4a67d56290c33c228b63	0.00259584	0.00834447	0.00114661	0	0.0461533	0.057231	0.0341484	0.0470804	0.46c	3.74c	Bacteroides	100% ID to Bacteroides dorei	40
9205d093d4df34d979e3468b6fd418bc	0.0018229	0	0	0.000448129	0.0446504	0.113767	0.00956951	0.0106144	0.01c*	0.77c*	Clostridiales	no match > 90%	41
9cb104521e58e155fe961bd310b2ce4d	1.50759	1.89	1.21554	1.16759	5.17317	4.86584	5.25616	5.39752	3.14296	2.66656	Lactobacillus	L. apodemi cluster	42
9e6aa0feb284c86e2bd880b53a8d788c	0	0	0	0	0.0960696	0.148275	0.0518856	0.09	0.04c*	0.70c*	Desulfovibrionaceae	no match > 90%	44
a1383ebba0a369e5027e252e0f7587c3	24.68a	14.94	26.41e	28.59f	5.34a	8.29531	3.73e	4.00f	7.79c*	0.02c*	Escherichia	100% to multiple Escherichia sp.	45
a3801a11d8e3c3f1200c4d963b804cd7	0.505804	0.75	0.382118	0.305102	0	0	0	0	0.597627	0	Clostridiumperfinogens	99.5% to Clostridium perfinogens	46
b39471acbb27c498b7142b6fa8a0ae3f	0.10a*	0.14	0.05e	0.09f*	1.49a*	1.42697	1.60e	1.45f*	0.219101	0.407733	Sutterella	93% ID to Parasutterella excrementihominis	48
b5d2bd973f96473b8926a237791aad29	2.87247	0.74	4.19899	3.19882	0	0	0	0	1.93549	0	Lactobacillus	L. gasseri cluster	49
b6ebd5803375c0c9a35829056727c9fc	0.946095	1.1	0.753261	0.82331	0.561984	0.551196	0.309072	0.825684	0.13c*	0.08c*	Peptostreptococcaceae	100% ID to Clostridioides difficile	50
b903be2fc8a5875be47e8d396aa4f16d	0.941063	0.56	1.15778	0.943644	0.51896	0.37182	0.36691	0.818151	2.1082	4.23561	Bacteroides	100% to multiple Bacteroides species	51
bf5db33513a97810d34e6a8a23287139	0.105108	0.17	0.014318	0.115743	0.274555	0.499295	0.263669	0.0607003	0	0	Comamonadaceae	100% to multiple Delftia species	52
c4ad8e58b3dc61e2d9c66692dcd98439	1.11245	1.02	1.40651	0.720768	0.217487	0.117581	0.103039	0.431842	1.50408	0.147974	Peptostreptococcaceae	99.5% ID to Romboutsia sp.	53
cdbf3914319b9197178476bdf9670533	0.22587	0.49	0.0739386	0.0779062	0.291986	0.254913	0.325561	0.295484	0.0701083	0.0549092	Allobaculum	100% ID to Faecalibaculum rodentium	54
d4a96c0f4956bd376d1ec6ba68db2f4c	0.00555594	0.02	0	0	0.619373	0.469237	0.440966	0.947915	0	0.291137	Turicibacter	99% ID to Turicibacter sanguinus	55
d684df2cce69fa0004eed0dfc93c6f75	0.000353424	0	0	0.00100137	0	0	0	0	0	2.4921	Clostridiales	95% ID to Kineothrix alysoides	56
db9509cb5cfd68eda0d2205764b2ecde	0.795139	0.56	1.1875	0.507351	0.160845	0.321289	0.142554	0.0186922	0.052927	0	Serratia	100% ID to multiple Serratia sp.	57
dbff489daa79881e29d407e004a9338b	0.217979	0.36	0.14776	0.113302	0.000728403	0	0	0.00218521	0.280601	0	Clostidiumperfinogens	99.5% ID to Clostidium perfinogens	58
ebdd31c2ddfb8569d611a614383e615c	0.11058	0.07	0.102827	0.14539	0.0399962	0.0234532	0.0543062	0.0422293	1.02c	0.14c	Lachnospiraceae	100% ID to multiple [Clostridium] species	59
ef26904830b91caa86a460c041c77fd4	0.177433	0.44	0.036809	0.0234892	6.30918	4.4138	6.81613	7.69762	0.0501348	3.46237	Akkermansia muciniphila	100% ID to Akkermansia municiphila	60
ed0068598f77df182c70daa8b9d89be6	0	0	0	0	0.01	0.0236048	0.00111119	0.00989955	0.00c*	0.47c*	Ruminococcaceae	95% ID to Butyricicoccus	61
493dc0cd232c80175108c2411ee6f98	0	0.00926213	0	0.00353978	0.08	0.179258	0.0219001	0.0389439	0.00c*	0.91c*	Lachnospiraceae	95% ID to Blautia	62

## Sheet: Supplementary Table S6
Supplementary Table S6 . Linear mixed regression (LME) results of the change in relative taxa abundance throughout the small intestine in group 1 mice, using gut region as a continuous variable (duodenum, jejunum, ileum) and mouseID as a random effect (n=12).
Summarised taxonomic levels	LME regression (p-value and coefficient direction)
	CFTR-null	Wildtype
Phylum
Actinobacteria	0.003 +	0.044 +
Bacteroidetes	0.07 -	0.022 +
Tenericutes	NS	0.000 -
Class
Actinobacteria	0.003 +	NS
Bacteroidia	0.071 -	0.022 +
Bacilli	0.050 +	0.045 +
Clostridia	0.026 -	NS
Betaproteobacteria	0.079 -	NS
Mollicutes	NS	0.000 -
Verrucomicrobiae	NS	NS
Order
Bifidobacteriales	0.003 +	NS
Bacteroidales	0.071 -	0.022 +
Lactobacillales	NS	0.043 +
Clostridiales	0.026 -	NS
Burkholderiales	0.079 -	NS
Enterobacteriales	0.002 +	NS
Mycoplasmatales	NS	0.000 -
Verrucomicrobiales	NS	NS
Family
Bifidobacteriaceae	0.003 +	NS
S24-7/Muribaculaceae	0.062 -	0.023 +
Lactobacillaceae	NS	0.042 +
Clostridiales;f__	0.031 -	NS
Lachnospiraceae	0.003 -	NS
Peptostreptococcaceae	0.089 +	NS
Comamonadaceae	0.043 -	NS
Enterobacteriaceae	0.002 +	NS
Mycoplasmataceae	NS	0.000 -
Verrucomicrobiaceae	NS	NS
Genus
Bifidobacterium	0.003 +	NS
S24-7	0.062 -	0.023 +
Lactobacillus	NS	0.042 +
Blautia	0.022 -	NS
f_Lachnospiraceae (g_[Ruminococcus])	0.000 -	0.049 +
Desulfovibrio	0.081 -	NS
Adlercreutzia	0.082 -	NS
ASV ID			Highest BLAST sequence identity match	ASV #
80ee6499254f7f163b9c7221921fbeb6	NS	0.000 -	No match > 90%	1
d9c9cea151a7b25f7f8174554629932b	0.003 +	NS	100% ID to multiple Escherichia sp. (inc E. coli)	2
13761855bcf59bda2c61f064617c3900	0.008 +	NS	100% ID to Bifidobacterium pseudolongum & choerinum	4
26998823b6e403481cc0e9fa6d7342a9	0.032 -	NS	100% ID to Blautia caecimuris	6
05515cc43c06f018a5f05687988dcc0a	0.000 +	0.045 +	100% ID to multiple Lactobacillus sp.	14
ba9daca3e844f704ec43c6fd9e3ccc3c	NS	0.039 +	100% ID to multiple Lactobacillus sp.	15
9d2dfc6e2edc4d879ff7917fb66b2bb2	NS	0.025 +	100% ID to multiple Lactobacillus sp.	16
9568520e4598b554fccec21a274fde88	0.045 -	NS	95.5% ID to Kineothrix alysoides	22
e973075dd65284ce77839fe35d9f750d	NS	0.034 +	96.8% ID to Neglecta timonensis	24
161ef86d3f824b87921a9c8f98862497	0.027 -	NS	97.3% ID to Intestinimonas butyriciproducens	25
4c765adfb904f5b85f13021ab18b986e	0.001 +	NS	99.6% ID to multiple Lactobacillus sp.	29
37cd09201d484fce37e0a0b9dc504145	NS	0.046 +	99.6% ID to multiple Lactobacillus sp.	34

## Sheet: Supplementary Table S7
Supplementary Table S7: Relative abundance of Maaslin2-identified differentialy abundant taxonomic groups in the intestinal mucosa-associated microbiome of F508del-mutant and WT littermate mice (FDR-corrected P values). Superscript letters with a star (*) denote significance (P < 0.05) between categories, those taxa nearing significance (0.05-0.1) have letter but no star. Mouse 5 samples have bee…
Summarised taxonomic level	F508del-mutant (relative abundance %)				WT (relative abundance %)
	All samples	Duodenum	Jejunum	Ileum	All samples	Duodenum	Jejunum	Ileum
Class	CF (All)	CF (Duo)	CF (Jej)	CF (Ile)	WT (All)	WT (Duo)	WT (Jej)	WT (Ile)
Actinobacteria	1.48a*	1.39b	1.44c*	1.62d*	0.03a*	0.07b	0c*	0.01d*
Bacteroidia	4.57044	5.85802	3.21265	4.64064	7.65168	6.26887	8.23977	8.44641
Bacilli	69.7957	66.8857	76.2365	66.2648	82.148	81.2443	84.3791	80.8206
Clostridia	16.34a	19.54b	12.33c*	17.1392	6.09a	9.12b	2.95c*	6.21038
Erysipelotrichi	0.143495	0.17746	0.101134	0.15d	0.0405047	0.0382559	0.0110611	0.07d
Betaproteobacteria	3.47459	3.06635	2.91647	4.44094	1.15908	0.777103	1.18115	1.51898
Deltaproteobacteria	0.056215	0.11b	0.0195242	0.0428243	1.3879	0.98b	1.92126	1.26656
Gammaproteobacteria	1.3922	0.570624	0.767472	2.8385	0.15432	0.159391	0.137773	0.165796
Verrucomicrobiae	1.99523	1.17692	2.50429	2.30449	0.0913793	0.256436	0.00813462	0.00956789
Order	CF (All)	CF (Duo)	CF (Jej)	CF (Ile)	WT (All)	WT (Duo)	WT (Jej)	WT (Ile)
Bifidobacteriales	1.48a*	1.36b	1.43c*	1.58d*	0.02a*	0.06b	0c*	0.01d*
Bacteroidales	4.57044	5.85802	3.21265	4.64064	7.65168	6.26887	8.23977	8.44641
Lactobacillales	69.3816	66.0655	76.0894	65.9898	81.9649	81.1572	84.3226	80.4148
Clostridiales	16.34a	19.54b	12.33c*	17.1392	6.09a	9.12b	2.95c*	6.21038
Erysipelotrichales	0.143495	0.17746	0.101134	0.15d	0.0405047	0.0382559	0.0110611	0.07d
Burkholderiales	3.47459	3.06635	2.91647	4.44094	1.15908	0.777103	1.18115	1.51898
Desulfovibrionales	0.056215	0.11b	0.0195242	0.0428243	1.3879	0.98b	1.92126	1.26656
Enterobacteriales	1.38378	0.550444	0.765262	2.83563	0.108399	0.0669327	0.136413	0.121851
Verrucomicrobiales	1.99523	1.17692	2.50429	2.30449	0.0913793	0.256436	0.00813462	0.00956789
Family	CF (All)	CF (Duo)	CF (Jej)	CF (Ile)	WT (All)	WT (Duo)	WT (Jej)	WT (Ile)
Bifidobacteriaceae	1.46a*	1.36b	1.43c*	1.58d*	0.02a*	0.06b	0c*	0.01d*
S24-7	3.60716	3.9459	2.79574	4.07985	7.40157	5.80222	8.20128	8.20122
Lactobacillaceae	69.2228	65.8259	75.9127	65.93	81.4824	80.5199	83.9457	79.9815
Streptococcaceae	0.14a	0.209013	0.163061	0.05d*	0.48a	0.621584	0.375304	0.43d*
Lachnospiraceae	12.97a	15.65b	8.69981	11.8613	4.69a	7.12b	2.14479	4.81161
Peptostreptococcaceae	3.14a*	1.53b	3.19c*	4.70d*	0.06a*	0.11b	0.01c*	0.06d*
Erysipelotrichaceae	0.143495	0.17746	0.101134	0.15d	0.0405047	0.0382559	0.0110611	0.07d
Alcaligenaceae	3.46846	3.04881	2.91564	4.44094	1.14027	0.729969	1.18088	1.50997
Desulfovibrionaceae	0.056215	0.106296	0.0195242	0.0428243	1.3879	0.975882	1.92126	1.26656
Enterobacteriaceae	1.38378	0.550444	0.765262	2.83563	0.108399	0.0669327	0.136413	0.121851
Verrucomicrobiaceae	1.99523	1.17692	2.50429	2.30449	0.0913793	0.256436	0.00813462	0.00956789
GENUS	CF (All)	CF (Duo)	CF (Jej)	CF (Ile)	WT (All)	WT (Duo)	WT (Jej)	WT (Ile)
Bifidobacterium	1.46a*	1.35761	1.43c*	1.58d*	0.02a*	0.0557977	0c*	0.01d*
Streptococcus	0.08a	0.0497169	0.0516832	0.14d*	0.15a	0.072	0.0467695	0.34d*
Lactobacillus	69.2228	65.8259	75.9127	65.93	81.4824	80.5199	83.9457	79.9815
Blautia	7.57a*	8.6823	6.26c*	7.77d*	0.51a*	1.3102	0.05c*	0.18d*
Coprococcus	1.06a	1.15492	0.94c*	1.09d*	0.15a	0.354938	0.04c*	0.04d*
Sutterella	3.44627	3.00179	2.90625	4.43077	1.13074	0.7027	1.17955	1.50997
Desulfovibrio	0.0464044	0.0859502	0.014991	0.038272	1.34697	0.911345	1.89254	1.23703
Akkermansia	1.99523	1.17692	2.50429	2.30449	0.0913793	0.256436	0.00813462	0.00956789
ASV	CF (All)	CF (Duo)	CF (Jej)	CF (Ile)	WT (All)	WT (Duo)	WT (Jej)	WT (Ile)	GG taxonomic ID	Highest BLAST sequence identity match	ASV #
23c1296352b4551d7ce45cd8c91b304a	3.43a*	4.41466	2.72c*	3.15d*	0.32a*	0.866165	0.02c*	0.07d*	Blautia	100% ID to Blautia sp.	1
2a4e4085a0d6696265018806ea13de51	1.38288	0.548987	0.765262	2.8344	0.108399	0.0669327	0.136413	0.121851	Enterobacteriaceae	100% ID to Escherichia coli/fergusonni/marmotae, Shigella sp.	2
4c1416c706a306020457a13ad20329b7	1.46a*	1.35761	1.43c*	1.58d*	0.02a*	0.0557977	0c*	0.01d*	Bifidobacterium	100% ID to multipe Bifidobacterium sp	3
53eb4a0495b2758ffec6bbaa6546fdda	0.05a	0.104229	0.0153042	0.0349018	0.45a	0.717805	0.20647	0.431712	[Ruminococcus]	94.8% ID to Faecalicatena sp.	4
6804b1d9955841de7a7add5fc9c67bb4	1.9901	2.11119	2.29325	1.56587	1.02447	1.23121	0.759249	1.08296	Lactobacillus	99.6% ID to multiple Lactobacillus sp.	5
7129b999f0162d25217551dad69fbc7b	1.62a	1.9906	1.16718	1.72d	0.05a	0.129699	0.00808044	0.02d	Blautia	97% ID to Blautia sp.	6
815acf16b99441cb13e5e381f17d1156	0.0306141	0.0702771	0.00846814	0.0130969	1.3317	0.878551	1.88529	1.23126	Desulfovibrio	96.1% ID to Desulfovibrio sp.	7
88c407d3e34eeef2e556e60e40c0dc3b	0.0172039	0.0393726	0.00785525	0.00438375	0.148273	0.110911	0.180699	0.15321	S24-7	94.8% ID to Muribaculum sp.	8
decfd21011850cd9ce885371dbd7f9dc	0.276536	0.155352	0.214756	0.459499	0.00580302	0.0174091	0	0	Peptostreptococcaceae	99.6% ID to Romboutsia sp.	9
df4874b77054f8ad92ffbddfdfb562fb	0.276536	0.155352	0.214756	0.459499	0.00580302	0.0174091	0	0	Lactobacillus	99.6% ID to multiple Lactobacillus sp.	10
f9930903085a882de7289e2c7dd31bb1	2.85a*	1.37b	2.97c*	4.22d*	0.06a*	0.09b	0.01c*	0.06d*	Peptostreptococcaceae	100% ID to Romboutsia timonensis	11
aa55de990d6c5d669c812d8b63b8f866	5.23a	5.47121	6.04128	4.17759	13.04a	13.2819	13.8871	11.9515	Lactobacillus	99.6% ID to multiple Lactobacillus sp.	12
f80f3681a45af05c7a15b6531aa2845b	3.25295	2.84994	2.70557	4.20335	1.08911	0.655272	1.14502	1.46704	Sutterella	100% ID to Blautia sp.	13
d86d9990c51e15675c249fe786830f79	1.10284	2.50627	0.334395	0.467853	0.327512	0.516516	0.0511452	0.414876	Lachnospiraceae	96.5% ID to Kineothrix sp.	14
d320fc868e7e77f9153d7eed4053a6ce	1.33a	1.44083	1.46294	1.09765	3.68a	4.02992	3.64572	3.36788	Lactobacillus	99.6% ID to multiple Lactobacillus sp.	15
6b453c3778abdf7958cf0f36726520cd	1.71842	1.34976	1.74707	2.05844	0.10345	0.229223	0.00910167	0.072026	Blautia	100% ID to Blautia sp.	16
64701233a5aa319cb80d22e3e024705d	0.366913	0.211507	0.345218	0.544015	1.23664	0.675581	1.60082	1.43352	S24-7	93% ID to Muribaculum sp.	17
059fa5ce5efeef746e7999cfac8fdb7b	0.0157787	0.0230547	0.00986676	0.0144147	0.972898	1.01417	0.794047	1.11047	[Ruminococcus]	98.7% ID to [Clostridium] sp	18
a44b457c651a800e84430a5d7daa9df5	0.00430211	0.0110873	0.00181905	0	0.405978	0.273791	0.331793	0.612348	Clostridium	97.4% ID to [Clostridium] sp	19
16f76b90c9eb2bdc9f855506b75dc1c7	0.13a	0.207906	0.146689	0.05d*	0.46a	0.601755	0.370349	0.42d*	Streptococcus	100% ID to Streptococcus sp.	20

## Sheet: Supplementary Table S8
Supplementary Table S8. Linear mixed regression (LME) results of the change in relative taxa abundance throughout the small intestine of F508del-mutant and WT littermate mice, using gut region as a continuous variable (duodenum, jejunum, ileum) and mouseID as a random effect (n=11).
Summarised taxonomic level	LME regression (p-value and coefficient direction)
	F508del-mutant	Wildtype
Class
Actinobacteria	NS	0.007 (-0.000)
Deltaproteobacteria	0.098 (-0.000)	NS
Gammaproteobacteria	0.041 (0.011)	NS
Verrucomicrobiae	NS	0.093 (-0.001)
Order
Bifidobacteriales	NS	0.024 (-0.000)
Desulfovibrionales	0.098 (-0.000)	NS
Enterobacteriales	0.039 (0.011)	NS
Verrucomicrobiales	NS	0.093 (-0.001)
Family
Bifidobacteriaceae	NS	0.024 (-0.000)
S24-7	NS	0.098 (0.012)
Streptococcaceae	0.050 (-0.001)	NS
Peptostreptococcaceae	0.014 (0.016)	NS
Alcaligenaceae	NS	NS
Desulfovibrionaceae	0.098 (-0.000)	NS
Enterobacteriaceae	0.039 (0.011)	NS
Verrucomicrobiaceae	NS	0.093 (-0.001)
Genus
Bifidobacterium	NS	0.024 (-0.000)
Streptococcus	0.050 (-0.001)	NS
Blautia	NS	0.091 (-0.006)
Coprococcus	NS	0.054 (-0.002)
Akkermansia	NS	0.093 (-0.001)
ASV			GG taxonomic ID	Highest BLAST sequence identity match	ASV #
23c1296352b4551d7ce45cd8c91b304a	NS	0.097 (-0.004)	k__Bacteria; p__Firmicutes; c__Clostridia; o__Clostridiales; f__Lachnospiraceae; g__Blautia; s__	100% ID to Blautia sp.	1
2a4e4085a0d6696265018806ea13de51	0.039 (0.011)	NS	k__Bacteria; p__Proteobacteria; c__Gammaproteobacteria; o__Enterobacteriales; f__Enterobacteriaceae	100% ID to Escherichia coli/fergusonni/marmotae, Shigella sp.	2
4c1416c706a306020457a13ad20329b7	NS	0.024 (-0.000)	k__Bacteria; p__Actinobacteria; c__Actinobacteria; o__Bifidobacteriales; f__Bifidobacteriaceae; g__Bifidobacterium; s__pseudolongum	100% ID to multipe Bifidobacterium sp	3
6804b1d9955841de7a7add5fc9c67bb4	0.039 (-0.003)	NS	k__Bacteria; p__Firmicutes; c__Bacilli; o__Lactobacillales; f__Lactobacillaceae; g__Lactobacillus; s__reuteri	99.6% ID to multiple Lactobacillus sp.	5
7129b999f0162d25217551dad69fbc7b	NS	0.014 ( -0.001)	k__Bacteria; p__Firmicutes; c__Clostridia; o__Clostridiales; f__Lachnospiraceae; g__Blautia; s__producta	97% ID to Blautia sp.	6
815acf16b99441cb13e5e381f17d1156	0.031 (-0.000 )	NS	k__Bacteria; p__Proteobacteria; c__Deltaproteobacteria; o__Desulfovibrionales; f__Desulfovibrionaceae; g__Desulfovibrio; s__C21_c20	96.1% ID to Desulfovibrio sp.	7
88c407d3e34eeef2e556e60e40c0dc3b	0.096 ( -0.000)	NS	k__Bacteria; p__Bacteroidetes; c__Bacteroidia; o__Bacteroidales; f__S24-7; g__; s__	94.8% ID to Muribaculum sp.	8
decfd21011850cd9ce885371dbd7f9dc	0.024 (0.002)	NS	k__Bacteria; p__Firmicutes; c__Clostridia; o__Clostridiales; f__Peptostreptococcaceae; g__; s__	99.6% ID to Romboutsia sp.	9
df4874b77054f8ad92ffbddfdfb562fb	0.038 (-0.003)	NS	k__Bacteria; p__Firmicutes; c__Bacilli; o__Lactobacillales; f__Lactobacillaceae; g__Lactobacillus; s__reuteri	99.6% ID to multiple Lactobacillus sp.	10
f9930903085a882de7289e2c7dd31bb1	0.020 (0.014)	NS	k__Bacteria; p__Firmicutes; c__Clostridia; o__Clostridiales; f__Peptostreptococcaceae; g__; s__	100% ID to Romboutsia timonensis	11
d320fc868e7e77f9153d7eed4053a6ce	0.061 (-0.002)	NS	k__Bacteria; p__Firmicutes; c__Bacilli; o__Lactobacillales; f__Lactobacillaceae; g__Lactobacillus	99.6% ID to multiple Lactobacillus sp.	15
64701233a5aa319cb80d22e3e024705d	0.076 (0.002)	NS	k__Bacteria; p__Bacteroidetes; c__Bacteroidia; o__Bacteroidales; f__S24-7; g__; s__	93% ID to Muribaculum sp.	17
059fa5ce5efeef746e7999cfac8fdb7b	NS	NS	k__Bacteria; p__Firmicutes; c__Clostridia; o__Clostridiales; f__Lachnospiraceae; g__[Ruminococcus]; s__gnavus	98.7% ID to [Clostridium] sp	18
a44b457c651a800e84430a5d7daa9df5	NS	NS	k__Bacteria; p__Firmicutes; c__Clostridia; o__Clostridiales; f__Ruminococcaceae; g__Clostridium; s__methylpentosum	97.4% ID to [Clostridium] sp	19
16f76b90c9eb2bdc9f855506b75dc1c7	0.031 (-0.001)	NS	k__Bacteria; p__Firmicutes; c__Bacilli; o__Lactobacillales; f__Streptococcaceae; g__Streptococcus; s__	100% ID to Streptococcus sp.	20

## Sheet: Supplementary Table S9
Supplementary Table S9A: Average relative abundance of top 40 most abundant genera within the ileal mucosa-attached microbiome of CF and non-CF human ileal tissue (n=8).				Supplementary Table S9B: Alpha diversity metrics for the ileal microbiome of CF and non-CF human tissue (n=8).
Summarised taxonomic level	CF (n=1)	non CF control (n=7)		Alpha diversity metric	Average (%)
	Average relative abundance (%)				CF (n=1)	non CF control (n=7)
GENUS				Observed features	25	239
Faecalibacterium	0	15.823		Pielous Evenness	0.68	0.05
Bacteroides	0	10.368		Shannon Entropy	5.36	0.24
Blautia	0	9.35816		Faiths PD	12.2	3.3
Coprococcus	0	8.65755
Prevotella	0	6.456
[Ruminococcus]	0	6.22956
Pseudomonas	97.5929	5.28956
Streptococcus	0.154332	3.9562
Ruminococcus	0.0202005	2.64532
f__Lachnospiraceae	0	2.53131
f__Enterobacteriaceae	0.13871	2.43228
Oscillospira	0	2.20491
f__Lachnospiraceae	0	2.00355
f__Ruminococcaceae	0	1.94004
Roseburia	0	1.68328
Dorea	0	1.6142
Clostridium	0	1.39066
Sutterella	0	1.23619
f__Pasteurellaceae	0	1.19135
Veillonella	0	1.0842
f__Peptostreptococcaceae	0	0.884513
Gemmiger	0	0.864427
o__Clostridiales	0	0.815192
Collinsella	0	0.804352
Alistipes	0	0.786856
Dialister	0	0.774124
Phascolarctobacterium	0	0.745504
Acidaminococcus	0	0.606824
Clostridium	0	0.555014
f__Ruminococcaceae	0.015083	0.548283
Parabacteroides	0	0.423009
f__Christensenellaceae	0	0.384064
Ruminococcus	0	0.318759
f__[Barnesiellaceae]	0	0.287932
Lachnospira	0	0.250058
f__Peptostreptococcaceae	0	0.247811
Actinobacillus	0	0.242386
Lactobacillus	0.277151	0.240849
o__Clostridiales	0	0.216017
SMB53	0	0.148589
f__Rikenellaceae	0	0.140118
Butyricimonas	0	0.132654
Actinomyces	0.0207392	0.126068
Enterococcus	1.01999	0.00957423
Staphylococcus	0.0910369	0.009281
Pelomonas	0.0993864	0.00873262

## Sheet: Supplementary Tables S10,S11
Supplementary Table S10. Changes in the number of ileal epithelial cells expressing cell type markers in the intestine of wild type (WT) and CFTR-null mice. Cells were counted using high-power field (HPF), where total number of cells were counted across 9 small square grids. LGR5 - Leucine-rich repeat-containing G-protein coupled receptor 5; Muc-2 - mucin 2; Defensin 5 - alpha 5 defensin; ChA - c…
Epithelial cell types (Markers)	CFTR-null mice (Group 1)		CFTR-null mice (Group 2)
	WT (n=6)	CFTR-null (n=6)	WT (n=6)	CFTR-null (n=6)
Stem cells (LRG5)	29.1 ± 0.09	49.3 ± 0.10****	29.3 ± 0.05	50.5 ± 0.09****
Goblet cells (MUC2)	418.58 ± 8.99	1036.5 ± 32.08****	402.89 ± 6.91	923.52 ± 26.46****
Paneth cells (Defensin 5)	55.1 ± 0.17	30.7 ± 0.04****	55.4 ± 0.15	29.7 ± 0.06****
Enteroeendocine cells (EECs) (ChA)	312.4 ± 0.39	146.6 ± 0.27****	310.4 ± 0.35	148.9 ± 0.13****
L-type EECs (GLP-1)	70.4 ± 0.22	36.1 ± 0.144****	73.9 ± 0.23	37.4 ± 0.08****
L-type EECs (GLP-2)	40.3 ± 0.10	13.6 ± 0.09****	42.3 ± 0.2	11.4 ± 0.073****
Supplementary Table S11. Changes in the number of ileal epithelial cells expressing cell type markers in the intestine of non-CF human controls and a patient with CF. Cells were counted using high-power field (HPF), where total number of cells were counted across 9 small square grids. LGR5 - Leucine-rich repeat-containing G-protein coupled receptor 5; Muc-2 - mucin 2; Defensin 5 - alpha 5 defensi…
Epithelial cell types (Markers)	Non-CF human (n=7)	CF human (n=1)
Stem cells (LRG5)	31.4	52.4
Goblet cells (MUC2)	414.18	825.23
Paneth cells (Defensin 5)	60	32.8
Enteroeendocine cells (EECs) (ChA)	613.7	292.5
L-type EECs (GLP-1)	73.8	30.1
L-type EECs (GLP-2)	62.5	25

[truncated: 1 more sheets: Supplementary Table S12]
